# Supplementary material for: Turning Simulation into Estimation: Generalized Exchange Algorithms for Exponential Family Models
Source: PLoS One. 2017 Jan 11;12(1):e0169787. doi: 10.1371/journal.pone.0169787 (PMC5226842; doi:10.1371/journal.pone.0169787)
Supplement: S5 Script — (TXT) [file pone.0169787.s005.txt]

set.seed (1)

k <- 20 #number of items
alpha <- runif (k, 0, 4) #item discriminations
delta <- runif (k, -1, 1) #item difficulties
s <- 100 #number of simulations

#sufficient statistic for x+ = 9 correct responses
tx <- sum (sample (alpha, 9)) 

#the maximum difference between observed and generates statistics
A <- c(Inf, 5, 3, 2) 
acceptance.rate <- matrix (0, length (A), 1)
row <- 0

for (a in A) {
	count <- 0
	row <- row + 1
	for (sim in 1:s) {
		theta <- rnorm (1)
		for (i in 1:1e4) {
			repeat {
				theta.ast <- rnorm (1)
				tx.ast <- sum (alpha * (rlogis (k) <= alpha * theta.ast - delta))
				if (abs (tx.ast - tx) <= a)
					break
			}
			if (log (runif (1)) <= (theta.ast - theta) * (tx - tx.ast)) {
				theta <- theta.ast
				count <- count + 1
			}
		}
	}
	acceptance.rate [row] <- count / (s * i)
}

xlim <- c (0, round(sum (alpha))+1)
ylim <- c (0, 1)

par(cex.main = 1.5, mar = c (4, 5, 0, 0.5) + 0.1, 
	mgp = c (3.5, 1, 0), cex.lab = 1.5, font.lab = 2, cex.axis = 1.3, 
	bty = "n", las = 1)

plot (NULL, xlim = xlim, ylim = ylim, xlab = "", ylab = "")
segments (0, 0.2, xlim[2], 0.2, lty = 2, col = "gray", lwd = 0.5)
segments (0, 0.4, xlim[2], 0.4, lty = 2, col = "gray", lwd = 0.5)
segments (0, 0.6, xlim[2], 0.6, lty = 2, col = "gray", lwd = 0.5)
segments (0, 0.8, xlim[2], 0.8, lty = 2, col = "gray", lwd = 0.5)
segments (0, 1, xlim[2], 1, lty = 2, col = "gray", lwd = 0.5)
mtext(expression (paste("t(",X,"*",")")),1, line = 3, cex = 1.5, font = 2)
mtext("Acceptance rate", 2, line = 3, cex = 1.5, font = 2, las = 0)

low <- c (tx - c(2, 3, 5), 0)
hi <- c (tx + c(2, 3, 5), sum (alpha))
rect (low, 0, hi, acceptance.rate[4:1], lwd = 2, col = "gray")

text (tx, acceptance.rate[1]/2, 
  expression (paste("a = ", infinity)), cex = 2)
text (tx, acceptance.rate[1] + (acceptance.rate[2]-acceptance.rate[1])/2, 
  expression (paste("a = ", 5)), cex = 1.5)
text (tx, acceptance.rate[2] + (acceptance.rate[3]-acceptance.rate[2])/2, 
  expression (paste("a = ", 3)), cex = 1.2)
text (tx, acceptance.rate[3] + (acceptance.rate[4]-acceptance.rate[3])/2, 
  expression (paste("a = ", 2)), cex = 0.8)
